# Supplementary material for: Variations in Plasma Levels of Orally Administered Ivermectin Could Hamper Its Potential Drug Repositioning: Results of a Bioequivalence Study in Mexican Population
Source: Pharmaceuticals (Basel). 2025 Aug 13;18(8):1193. doi: 10.3390/ph18081193 (PMC12389682; doi:10.3390/ph18081193)
Supplement: Supplementary file 1 [file pharmaceuticals-18-01193-s001.zip]

Archive with 2 entries (2 files):
- pharmaceuticals-3725613_Figure S1.pdf
- pharmaceuticals-3725613_Table S1.pdf
